# Supplementary material for: The Negative Relationship between Fouling Organisms and the Content of Eicosapentaenoic Acid and Docosahexaenoic Acid in Cultivated Pacific Oysters, Crassostrea gigas
Source: Mar Drugs. 2021 Jun 25;19(7):369. doi: 10.3390/md19070369 (PMC8305761; doi:10.3390/md19070369)
Supplement: Supplementary file 1 [file marinedrugs-19-00369-s001.zip]

Archive with 1 entries (1 files):
- marinedrugs-1247066-supplementary.xlsx
