# Supplementary material for: The Negative Relationship between Fouling Organisms and the Content of Eicosapentaenoic Acid and Docosahexaenoic Acid in Cultivated Pacific Oysters, Crassostrea gigas
Source: Mar Drugs. 2021 Jun 25;19(7):369. doi: 10.3390/md19070369 (PMC8305761; doi:10.3390/md19070369)
Supplement: Supplementary file 1 [file marinedrugs-19-00369-s001.zip › marinedrugs-1247066-supplementary.xlsx]

## Sheet: 植物プランクトン
Table S1 Composition of phytoplankton taxa collected from near farm A in July 2017 (cell L-1).
Class	Species	Cell L-1
Cryptophyceae	unidentified cryptophyceae	800
Dinophyceae	Peridiniales	800
Bacillariophyceae	Thalassiosira spp.	400
	Leptocylindrus danicus	825600
	Rhizosolenia imbricata	800
	Cerataulina sp.	13600
	Chaetoceros sp.	12000
	Pseudo-nitzschia sp.	2400
Euglenophyceae	unidentified flagellates	9600
